# Supplementary material for: Refracture and Mortality Following Surgical Management of Osteoporotic Vertebral Fractures: A Systematic Review and Meta-Analysis with Patient-Level Survival Modeling
Source: J Clin Med. 2025 Nov 20;14(22):8230. doi: 10.3390/jcm14228230 (PMC12653041; doi:10.3390/jcm14228230)
Supplement: Supplementary file 1 [file jcm-14-08230-s001.zip]

Archive with 12 entries (12 files):
- Figure S1.pdf
- Figure S10.pdf
- Figure S2.pdf
- Figure S3.pdf
- Figure S4.pdf
- Figure S5.pdf
- Figure S6.pdf
- Figure S7.pdf
- Figure S8.pdf
- Figure S9.pdf
- PRISMA_2020_checklist 1.pdf
- Supplementary tables.pdf
